# Supplementary material for: Clinical Efficacy of Repeated Applications of Local Drug Delivery and Adjunctive Agents in Nonsurgical Periodontal Therapy: A Systematic Review
Source: Antibiotics (Basel). 2021 Sep 28;10(10):1178. doi: 10.3390/antibiotics10101178 (PMC8532920; doi:10.3390/antibiotics10101178)
Supplement: Supplementary file 1 [file antibiotics-10-01178-s001.zip]

Archive with 1 entries (1 files):
- antibiotics-1362420-supplementary.pdf
